# Supplementary material for: Constrained RNA polymerase mutational pathways distinguish corallopyronin A resistance from rifampicin resistance in staphylococci
Source: Sci Rep. 2026 Jul 30;16:23649. doi: 10.1038/s41598-026-64170-y (PMC13424638; doi:10.1038/s41598-026-64170-y)
Supplement: Supplementary file 2 — Supplementary Material 2 [file 41598_2026_64170_MOESM2_ESM.xlsx]

## Sheet: Table S2 
Supplementary Table S2. Whole-genome sequencing results of independently isolated CorA-resistant mutants.
Each row represents one independently isolated CorA-resistant mutant. The table includes the mutant (library) identifier, strain background, SRA sample and experiment accession numbers, affected RNA polymerase gene, amino acid substitution.
SRA sample accession numbers allow direct linkage of each mutant to the sequencing data deposited under BioProject PRJNA1449794.
Mutant ID	Strain	SRA sample accession	Experiment accession	Gene	Amino acid substitution
6850A-P16	S. aureus 6850A	SRS28683525	SRX32828181	RpoB	L1131W
6850A-P3	S. aureus 6850A	SRS28683526	SRX32828182	RpoB	S1127L
6850A-P9	S. aureus 6850A	SRS28683527	SRX32828183	RpoC	K334N
6850A-P11	S. aureus 6850A	SRS28683524	SRX32828180	RpoC	K334N
USA300-P1	S. aureus USA300	SRS28980838	SRX33165760	RpoB	S1127L
USA300-P3	S. aureus USA300	SRS28980839	SRX33165761	RpoB	L1131F
USA300-P19	S. aureus USA300	SRS28980837	SRX33165759	RpoC	K334R
USA300-P13	S. aureus USA300	SRS28980836	SRX33165758	RpoC	K334N
ATCC33591-P16	S. aureus ATCC 33591	SRS28980835	SRX33165757	RpoB	L1131F
ATCC33591-P6	S. aureus ATCC 33591	SRS28980846	SRX33165768	RpoC	K334R
ATCC33591-P9	S. aureus ATCC 33591	SRS28980847	SRX33165769	RpoC	K334N
ATCC33591-P13	S. aureus ATCC 33591	SRS28980834	SRX33165756	RpoC	K334N
epidermidis-ATCC14990-P6	S. epidermidis ATCC 14990	SRS28980852	SRX33165774	RpoC	K334N
epidermidis-ATCC14990-P13	S. epidermidis ATCC 14990	SRS28980850	SRX33165772	RpoB	L1131W
epidermidis-ATCC14990-P11	S. epidermidis ATCC 14990	SRS28980849	SRX33165771	RpoB	S1127P
warneri-ATCC27836-P3	S. warneri ATCC 27836	SRS28980844	SRX33165766	RpoB	S1127L
warneri-ATCC27836-P16	S. warneri ATCC 27836	SRS28980843	SRX33165765	RpoB	S1127L
warneri-ATCC27836-P7	S. warneri ATCC 27836	SRS28980845	SRX33165767	RpoC	D810Y
warneri-ATCC27836-P13	S. warneri ATCC 27836	SRS28980842	SRX33165764	RpoC	L1165R
HG001-3-4	S. aureus HG001	SRS28683507	SRX32828163	RpoC	K334R
HG001-5-2	S. aureus HG001	SRS28683519	SRX32828175	RpoC	K334N
HG001-7-1	S. aureus HG001	SRS28683530	SRX32828186	RpoC	K334N
HG001-7-2	S. aureus HG001	SRS28683531	SRX32828187	RpoC	K334N
HG001-8-2	S. aureus HG001	SRS28683535	SRX32828191	RpoC	K334N
HG001-5-1	S. aureus HG001	SRS28683508	SRX32828164	RpoB	S1127L
HG001-7-4	S. aureus HG001	SRS28683533	SRX32828189	RpoB	S1127L
HG001-8-3	S. aureus HG001	SRS28683509	SRX32828165	RpoB	S1127L
HG001-6-1	S. aureus HG001	SRS28683529	SRX32828185	RpoB	S1127P
HG001-8-1	S. aureus HG001	SRS28683534	SRX32828190	RpoB	S1127P
HG001-7-3	S. aureus HG001	SRS28683532	SRX32828188	RpoB	L1131F
Mu50-12-1	S. aureus Mu50	SRS28683513	SRX32828169	RpoC	K334N
Mu50-10-1	S. aureus Mu50	SRS28683511	SRX32828167	RpoB	S1127P
Mu50-11-1	S. aureus Mu50	SRS28683512	SRX32828168	RpoB	S1127P
Mu50-2-1	S. aureus Mu50	SRS28683514	SRX32828170	RpoB	L1131F
Mu50-3-1	S. aureus Mu50	SRS28683515	SRX32828171	RpoB	L1131F/E1084K
Mu50-6-1	S. aureus Mu50	SRS28683518	SRX32828174	RpoB	L1131F
Mu50-7-1	S. aureus Mu50	SRS28683520	SRX32828176	RpoB	L1131F
Mu50-4-1	S. aureus Mu50	SRS28683516	SRX32828172	RpoB	S1127L
Mu50-5-1	S. aureus Mu50	SRS28683517	SRX32828173	RpoC	K334N
Mu50-8-1	S. aureus Mu50	SRS28683521	SRX32828177	RpoB	S1127L
Mu50-9-1	S. aureus Mu50	SRS28683522	SRX32828178	RpoB	S1127L

## Sheet: Table S3 
Supplementary Table S3. Whole-genome sequencing of CorA–rifampicin double-resistant mutants.
Each row represents one independently isolated mutant obtained by secondary selection of CorA-resistant parental mutants on rifampicin. The table lists the parental CorA-resistant mutant, additional rifampicin-resistance-associated substitutions
Sample Seq ID	Sample ID	SRA sample accession	Experiment accession	Parent CorA mutant	rpoC (CorA-associated)	additional rpoB (rifampicin-associated)	Used for fitness assay
SK4	HG001 8.2_2	SRS28983446	SRX33169071	HG001 8.2	K334N	S486L	No
SK5	HG001 8.2_5	SRS28983447	SRX33169072	HG001 8.2	K334N	D471Y	No
SK9	HG001 8.2_8	SRS28983451	SRX33169076	HG001 8.2	K334N	Q137L	No
SK10	HG001 8.2_3	SRS28983452	SRX33169077	HG001 8.2	K334N	D471Y	Yes
SK11	HG001 8.2_10	SRS28983444	SRX33169069	HG001 8.2	K334N	R484H	No
SK1	HG001 6.4_9	SRS28983442	SRX33169067	HG001 6.4	K334N	S486L	No
SK2	HG001 6.4_4	SRS28983443	SRX33169068	HG001 6.4	K334N	Q137R	Yes
SK3	HG001 6.4_7	SRS28983445	SRX33169070	HG001 6.4	K334N	Q137L	No
SK6	HG001 6.4_6	SRS28983448	SRX33169073	HG001 6.4	K334N	L446S	Yes
SK8	HG001 6.4_1	SRS28983450	SRX33169075	HG001 6.4	K334N	S486L	No

## Sheet: Table S4
Supplementary Table S4. Biological replicate values for fitness competition assays.
Individual fitness cost values (%) obtained from three independent biological replicates are shown for CorA-resistant and CorA-rifampicin double-resistant mutants. Mean values ± standard deviation (SD) are provided for each strain. Fitness costs are expressed relative to the corresponding parental strain.
Mutant	Replicate 1 (%)	Replicate 2 (%)	Replicate 3 (%)	Mean fitness cost ± SD (%)
S. aureus HG001 6.4 (K334N)	12.39	12	12.89	12.43 ± 0.45
S. aureus HG001 6.4 (K334N/L446S)	14	14	13.35	13.78 ± 0.38
S. aureus HG001 8.2 (K334N)	16.1	15.9	16.1	16.03 ± 0.12
S. aureus HG001 8.2 (K334N/D471Y)	22.16	22	25.59	23.25 ± 2.03
S. warneri (K334N)	11	12	11.56	11.52 ± 0.50
